# Supplementary material for: Variation in leaf dark respiration among C3 and C4 grasses is associated with use of different substrates
Source: Plant Physiol. 2024 Feb 7;195(2):1475–90. doi: 10.1093/plphys/kiae064 (PMC11142371; doi:10.1093/plphys/kiae064)
Supplement: kiae064_Supplementary_Data [file kiae064_supplementary_data.zip]

Archive with 3 entries (3 files):
- 37303_0_final_file_1417541_s80dmk.xlsx
- pp.01920.2023-s05.pdf
- Supplemental_Figures_Notes_PP2023RA01920D.pdf
