# Supplementary material for: Variation in leaf dark respiration among C3 and C4 grasses is associated with use of different substrates
Source: Plant Physiol. 2024 Feb 7;195(2):1475–90. doi: 10.1093/plphys/kiae064 (PMC11142371; doi:10.1093/plphys/kiae064)
Supplement: kiae064_Supplementary_Data [file kiae064_supplementary_data.zip › 37303_0_final_file_1417541_s80dmk.xlsx]

## Sheet: Dataset S1
Supplemental Dataset S1. Data of gas-exchange, carbohydrates and metabolomes measured in eight C3 and C4 grasses at midday and midnight
	1	2	3	4	5	6	7	8	9	10	11	12	13	14	15	16	17	18	19	20	21	22	23	24	25	26	27	28	29	30	31	32	33	34	35	36	37	38	39	40	41	42	43	44	45	46	47	48	49
Timepoint	Midday	Midday	Midday	Midday	Midday	Midday	Midnight	Midnight	Midnight	Midnight	Midnight	Midnight	Midday	Midday	Midday	Midday	Midday	Midday	Midnight	Midnight	Midnight	Midnight	Midnight	Midnight	Midday	Midday	Midday	Midday	Midday	Midday	Midnight	Midnight	Midnight	Midnight	Midnight	Midday	Midday	Midday	Midday	Midday	Midday	Midnight	Midnight	Midnight	Midday	Midday	Midday	Midday	Midnight
Species	Astrebla lappacea	Astrebla lappacea	Astrebla lappacea	Astrebla lappacea	Astrebla lappacea	Astrebla lappacea	Astrebla lappacea	Astrebla lappacea	Astrebla lappacea	Astrebla lappacea	Astrebla lappacea	Astrebla lappacea	Barley	Barley	Barley	Barley	Barley	Barley	Barley	Barley	Barley	Barley	Barley	Barley	Panicum coloratum	Panicum coloratum	Panicum coloratum	Panicum coloratum	Panicum coloratum	Panicum coloratum	Panicum coloratum	Panicum coloratum	Panicum coloratum	Panicum coloratum	Panicum coloratum	Panicum maximum	Panicum maximum	Panicum maximum	Panicum maximum	Panicum maximum	Panicum maximum	Panicum maximum	Panicum maximum	Panicum maximum	Rice	Rice	Rice	Rice	Rice
Type	C4-NAD-ME	C4-NAD-ME	C4-NAD-ME	C4-NAD-ME	C4-NAD-ME	C4-NAD-ME	C4-NAD-ME	C4-NAD-ME	C4-NAD-ME	C4-NAD-ME	C4-NAD-ME	C4-NAD-ME	C3	C3	C3	C3	C3	C3	C3	C3	C3	C3	C3	C3	C4-NAD-ME	C4-NAD-ME	C4-NAD-ME	C4-NAD-ME	C4-NAD-ME	C4-NAD-ME	C4-NAD-ME	C4-NAD-ME	C4-NAD-ME	C4-NAD-ME	C4-PCK	C4-PCK	C4-PCK	C4-PCK	C4-PCK	C4-PCK	C4-PCK	C4-PCK	C4-PCK	C4-PCK	C3	C3	C3	C3	C3
Rep_no	1	2	3	4	5	6	1	2	3	4	5	6	1	2	3	4	5	6	1	2	3	4	5	6	1	2	3	4	5	6	1	2	4	5	6	1	2	3	4	5	6	1	5	6	1	4	5	6	1
Weight_FM_mg	22.47	22.99	24.17	23.53	24.64	22.74	22.95	25.34	23.98	27.6	23.89	25.4	23.77	23.68	25.31	28.61	25.2	25.57	23.12	23.38	24.03	28.21	24.85	26.05	27.51	24.49	22.4	23	21.19	23.91	26.65	26.43	28.73	27.9	28.22	23.13	21.98	28.55	29.28	23.62	22.15	27.69	27.36	24.72	23.75	21.23	21.78	24.39	28.62
Label	AL_D_1	AL_D_2	AL_D_3	AL_D_4	AL_D_5	AL_D_6	AL_N_1	AL_N_2	AL_N_3	AL_N_4	AL_N_5	AL_N_6	Barley_D_1	Barley_D_2	Barley_D_3	Barley_D_4	Barley_D_5	Barley_D_6	Barley_N_1	Barley_N_2	Barley_N_3	Barley_N_4	Barley_N_5	Barley_N_6	PC_D_1	PC_D_2	PC_D_3	PC_D_4	PC_D_5	PC_D_6	PC_N_1	PC_N_2	PC_N_4	PC_N_5	PC_N_6	PM_D_1	PM_D_2	PM_D_3	PM_D_4	PM_D_5	PM_D_6	PM_N_1	PM_N_5	PM_N_6	Rice_D_1	Rice_D_4	Rice_D_5	Rice_D_6	Rice_N_1
Rdark_area	0.607665	0.424616	0.440752	0.570372	0.547336	0.629403	0.608891	0.649891	0.365927	0.561094	0.58196	0.600902	0.702863	0.784023	0.531242	0.789822	0.717812	0.550995	0.879182	0.768955	0.930275	0.658705	0.72273	0.795583	0.582722	0.759489	0.701585	0.707194	0.75471	0.691982	0.449451	0.505673	0.41435	0.685979	0.343868	0.771514	1.05406	0.833246	0.75237	0.903269	0.846674	0.806963	0.752199	0.788783	0.891184	1.89768	0.834891	0.769486	0.799008
Rdark_FM	3.9378	2.97559	2.93325	3.84914	4.07851	3.90691	3.69707	4.05116	2.46748	3.54936	4.1303	3.78402	3.17713	2.36319	2.38888	3.36572	3.3521	2.57986	3.54509	3.33362	3.82089	3.03816	3.09933	3.38509	3.23735	3.66755	4.03541	4.24954	4.10511	3.34351	2.30741	3.20047	2.48539	3.56943	1.88163	4.75988	7.20495	5.08807	3.90814	6.22944	4.03659	4.03534	3.9677	4.60464	8.11347	15.2402	7.03278	8.0839	6.7163
Rdark_DM	27.7539	21.0206	20.4381	22.0919	25.8177	24.586	24.7429	24.0232	21.3993	27.4822	25.637	29.3123	17.8596	21.2236	15.96	20.8152	21.0268	16.1195	23.0945	22.648	23.998	21.6065	20.8263	22.8145	23.2315	24.6988	30.0373	29.8814	29.0273	26.0943	18.9527	24.3112	18.4742	24.986	15.3971	29.7732	40.311	30.2999	28.9072	37.141	29.5066	31.3819	24.7539	31.8139	25.2032	48.7048	22.6521	26.4201	24.0365
Starch_gm2	0.914355	0.8433	0.648605	1.01491	1.06577	1.09981	0.969257	1.00142	0.706368	0.841823	1.18879	1.08246	0.191898	0.172092	0.119917	0.123537	0.13417	0.169961	0.192845	0.142971	0.136925	0.136545	0.116118	0.149544	0.757808	0.630044	0.645877	1.00281	0.588929	0.528844	1.4503	1.19275	1.34414	1.69868	0.896742	2.40233	1.30812	2.46332	0.809441	2.05202	1.25161	3.49707	4.4358	2.88941	0.31513	0.279425	0.219213	0.310661	0.160099
Glucose_gm2	0.693469	0.793716	0.725633	0.826518	0.720444	0.969395	1.14345	1.17205	0.778486	0.947669	0.797854	0.879977	0.659337	0.575792	0.383431	0.471504	0.395881	0.515415	0.602895	0.557737	0.607058	0.542212	0.406925	0.54363	0.637141	0.981047	0.759928	0.655409	0.665892	0.673528	0.518077	0.57628	0.537469	0.809127	0.469838	0.238933	0.252402	0.271338	0.207445	0.185033	0.205958	0.178082	0.183403	0.185349	0.475299	0.522119	0.564108	0.421135	0.383692
Fructose_gm2	2.22294	2.45907	2.10754	2.37353	2.18023	2.69763	2.96343	3.22744	2.34043	2.40594	2.45672	2.56149	1.13497	1.03117	0.673837	0.774266	0.715678	0.901554	1.08559	0.923387	1.04691	0.930325	0.694715	0.948212	2.18065	2.80702	2.12496	2.19471	1.97364	1.95059	1.83184	1.89146	1.78931	2.08399	1.84436	0.554664	0.628631	0.596687	0.498699	0.526019	0.511501	0.430503	0.467214	0.472782	1.13198	1.17414	1.13068	0.845732	0.785335
Sucrose_gm2	2.21334	3.51274	2.41191	2.88809	2.18229	3.09487	3.0511	3.36224	2.20359	2.08643	2.3982	2.5262	2.11385	2.14612	1.28929	1.61329	1.33949	1.93457	2.04624	1.96762	1.98676	1.70371	1.47817	1.79283	4.03262	3.68484	1.931	3.80599	2.27334	1.70227	2.43732	2.55202	2.15982	3.29611	1.93883	1.4994	1.74707	1.6024	1.19662	1.44625	1.10107	0.867548	1.11186	1.12743	3.74596	3.90286	3.44712	3.23767	2.28092
Total_sugar_gm2	5.12975	6.76553	5.24508	6.08814	5.08297	6.7619	7.15799	7.76173	5.32251	5.44004	5.65278	5.96767	3.90816	3.75308	2.34656	2.85906	2.45105	3.35154	3.73472	3.44874	3.64072	3.17625	2.57981	3.28467	6.85041	7.4729	4.81588	6.65611	4.91287	4.32639	4.78724	5.01975	4.48659	6.18923	4.25302	2.293	2.62811	2.47043	1.90276	2.1573	1.81853	1.47613	1.76248	1.78556	5.35324	5.59913	5.1419	4.50454	3.44995
TNC_gm2	6.04411	7.60883	5.89368	7.10305	6.14874	7.86171	8.12724	8.76315	6.02888	6.28186	6.84157	7.05012	4.10006	3.92518	2.46648	2.9826	2.58522	3.5215	3.92757	3.59171	3.77765	3.31279	2.69593	3.43421	7.60822	8.10295	5.46176	7.65892	5.5018	4.85523	6.23754	6.2125	5.83074	7.88791	5.14976	4.69533	3.93623	4.93375	2.7122	4.20932	3.07013	4.9732	6.19827	4.67497	5.66837	5.87855	5.36112	4.8152	3.61005
2-Hydroxyglutarate	0.0224672	0.0207407	0.0219803		0.0226864		0.0260961	0.0204279	0.0200923	0.0295204	0.0102379	0.0276629	0.144982	0.0678032	0.106787	0.0228228	0.0197232	0.173	0.10241	0.0214305	0.120992	0.0803068	0.219971	0.147278	0.0462351	0.0320798	0.0163715	0.0339801	0.0386495	0.0150655	0.0199138	0.0227575	0.0146665	0.0145036	0.0292638	0.0177477	0.0228101		0.0273196	0.0183634	0.0280816	0.0275451	0.0311157	0.0229857	0.149163	0.133734	0.114474	0.0822297	0.0808526
4-Aminobutyrate	0.315325	0.424265	0.0870484	0.0683383	0.231859	0.205019	0.122542	0.09561	0.0355636	0.195288		0.162305	0.129418	0.133637	0.177049	0.201433	0.0927837	0.089474	0.301445	0.265278	0.423254	0.0651617	0.156213	0.0423798	0.229143	0.204669	0.22366	0.155083		0.239074	0.140864	0.154836	0.0438438	0.0973709		0.0511924	0.0372685		0.0406816	0.0359269	0.054679	0.0567411	0.0415864	0.0468635	0.0560648	0.023526	0.175771	0.110793	0.138678
Aconitate	0.302151	0.236657	0.25057	0.28056		0.281875	0.236867	0.348987	0.181283	0.457912	0.258009	0.371985	0.19261	0.178715	0.151345	0.419421		0.145036	0.13592		0.14835	0.156954	0.202848	0.196885	5.00155		8.68198	6.09396	8.77516	5.00852	7.42019	1.96788	16.9748	12.1644	0.652158	1.31065	1.99571			1.86756	1.79083	1.63381	2.7211	0.759226	0.406595	0.331839	0.410931	0.499343	0.477306
Alanine	0.038283	0.0218155	0.0183826	0.0191559	0.0345883	0.0253761	0.0443315	0.0259408	0.0362653	0.0336178	0.0282504	0.0266913	0.0219466	0.0178736	0.0247331	0.0239227		0.01818	0.0297924	0.0259221	0.0243529	0.0185959	0.0321067	0.0321132		0.0251338		0.0275894	0.0250015	0.0243357	0.0194042	0.0344281	0.0293868	0.0178947	0.0236941	0.0338908	0.0327146		0.040218	0.0423218	0.0381064	0.0533962	0.0259532	0.0417378		0.0224653	0.0192139	0.0200702	0.0257079
Ascorbate	0.0149789	0.0138558		0.0239628	0.0155712	0.0112785	0.0146042	0.012708	0.0223004		0.00828912	0.00936527	0.031121	0.0264526	0.0354924	0.0228015	0.0140939	0.029176	0.0244508	0.0199633	0.0287779	0.0261876	0.0233689	0.0293759	0.0109016	0.0165081	0.00992415	0.0219847	0.0164325	0.0143602	0.0150015	0.0122738	0.0137809		0.0185176	0.00794138	0.0144933		0.0166415	0.0126456	0.011936	0.0210233	0.0343231	0.0233154	4.73144	0.647258	0.381193	3.18316	2.95796
Aspartate	0.0180327	0.0117988	0.0161086		0.0139508	0.0157551	0.0829581	0.0455841	0.0246347	0.194139	0.161971	0.0500605	0.241794	0.204848	0.174584	0.0456279	0.0116579	0.126095	0.171979		0.199012	0.180512	0.100102	0.180548	0.0728815	0.041319	0.0324411	0.0425685	0.0584629	0.0435511	0.156483	0.126555	0.183342	0.182229	0.152869	0.055219	0.0505361		0.0666831	0.0773304	0.045845	0.0710173	0.084283	0.0630777	0.63255	0.164353	0.644196	1.15156	0.589458
Benzoate	0.0208454	0.0124252	0.0126875	0.0128826	0.0209764	0.015121	0.0189361	0.0144657	0.0333595	0.0327472	0.0223612	0.0198333	0.0116492	0.0160534	0.0221413	0.0177026		0.0188153	0.0180124	0.0163247	0.0158933	0.0137107		0.0121234	0.0147658	0.0159264	0.015585	0.0176387	0.0183675		0.012532	0.0221288	0.0213347	0.0115777	0.0196154	0.0157612	0.0199348	0.013531	0.0192704	0.0160913		0.0301543	0.0139514	0.0226715	0.0110689	0.0134853	0.0136835		0.018096
Citrate	11.4453	8.79244	9.97663	11.1018		9.06115	8.6665	11.8937		11.584	12.0803	12.3311	5.64242	7.09801	8.4557			7.06291	8.98693		9.18931		8.81851	8.28306	2.7315	1.08677	0.952991	1.79157	2.14494	1.16844	4.91819	3.64886	3.34976	4.98775	1.84795	1.24537	2.08579		1.74762	1.33575	1.36802	1.39616	2.26743	1.24976	0.375969	0.72167	0.820008	0.375659	1.42791
Fructose	2.16183	9.29069	4.29651	5.2975	10.3165	5.95915	3.25053	5.40084	5.27308	0.558614	0.149558	0.077791	0.386009	0.381957	0.240419	4.17887	5.81201	0.35132	0.258778		0.317838	0.257222	0.344452	0.264517	1.25808	0.108575	0.375688	0.738142	0.928404	0.0856794	1.73138	0.180592	0.257415		0.900749	1.06229			1.09237	0.933131	1.24444	0.130437	0.319804	0.178856	6.9425	9.36928	7.9206	6.06641	1.49042
Galactinol	0.00394065	0.00782356	0.011632	0.0151731	0.00748383	0.00752615	0.00333319	0.00681826	0.00668257	0.00705215	0.00316435	0.0023861		0.00386992	0.00858722	0.00874319	0.00483658	0.0113905	0.00647123	0.00505417	0.00645992	0.00516504	0.00518175	0.00488311	0.00742934	0.00591187	0.00384989	0.0092925	0.00731562	0.00914605	0.0038352	0.0041282	0.00646808	0.00960804	0.00661915	0.00656372	0.00617414	0.00250766	0.0110202	0.00925449	0.00751845	0.00647235	0.0105255	0.0069952	0.0403813	0.0178453	0.0574836	0.0373913
Galactose	0.566772	0.555934	0.805883	0.839597		0.9882	0.799203	0.812814	0.691854	0.636082	0.50921	0.770647	0.104499	0.105522			0.0881404	0.107044	0.0356515	0.0860726	0.083764	0.100602	0.0102563	0.0134541	0.220898	0.231698	0.0905747	0.369623	0.134314	0.0565268	0.0670287	0.0437042	0.088059	0.218364	0.182037	0.0778057	0.172884	0.0970699	0.132452	0.0903894	0.102899	0.0333981	0.0190541	0.0618837	0.108622	0.0603698	0.0469435	0.0904524
Glucose-1-phosphate	0.285375	0.195659	0.231139	0.199195	0.327472	0.233018	0.278034	0.311323	0.372027	0.408941	0.18702	0.356585	0.934199	0.811744	0.911458	0.23894	0.463411	0.963279	0.831848		0.785459	0.896434	0.818608		0.310809	0.272158	0.225438	0.473229	0.369051	0.357529	0.341087	0.427287	0.404898		0.317087	0.407088			0.39476	0.405165	0.3879	0.569283	0.878721	0.756647	0.696853		0.706064	0.695782	0.995045
Glycerate	2.34243	0.821158	1.21397	0.782987	2.6081	1.75764	0.157994	0.239124	0.481091	0.561628	0.317459	0.418023	0.456725	0.402581	0.302595		0.909112	0.327432	0.293107		0.544938	0.432389	0.369075	0.432255	2.38492	4.22784	3.14022	2.05442	2.48798	1.18939	1.14768	0.889025	0.669374	0.710331	1.18793	2.98011	3.96209		4.51303	3.14859	3.0651	0.581643	0.656027	0.484859	0.525307	1.06494	1.02736	0.817348	0.32798
Glycerol		0.043455	0.0337959	0.0405674	0.0477856	0.0401589			0.0939939	0.0791755	0.0798344	0.0807358	0.0400297	0.0541066	0.0496756	0.0530217	0.0605451	0.0471529	0.10872	0.0405802	0.0446642	0.0567191	0.103429	0.0569936	0.0576478	0.0518034		0.0617735	0.0515547	0.0502167	0.0456277	0.140936	0.105691	0.0356873	0.065662	0.121024	0.0580415	0.0490039	0.0530925	0.105641	0.0539697	0.0590204	0.0643635	0.126557	0.0227078	0.065416	0.0538887	0.0349327	0.0517364
Glycerol-3-phosphate	0.00100188	0.00387076	0.00111778	0.010505		0.000784894	0.00232007	0.00168213	0.000874596	0.00137431	0.00276443	0.000359197	0.00454381	0.00341695	0.000522043		0.00267958	0.00239116	0.0038066	0.0038226	0.00352053	0.00527344	0.00173519	0.00111045	0.0973855		0.134455	0.164738	0.0305998	0.0697206	0.0392167	0.101803	0.0773537	0.0399628	0.0413464	0.440738	0.854807	0.000880912	0.888818	1.29796	0.533433	0.0588307	0.0905167	0.075097	0.0159455	0.0325774	0.0430395	0.0678517	0.0279289
Glycine	0.0764311	0.0631595	0.107121	0.0995803	0.0399383	0.0936124	0.107847	0.0771517	0.136748	0.162451		0.134437	0.21898	0.414365	0.246143	0.0911186	0.0291607	0.222641	0.0767752	0.0816249	0.0928111	0.0857124	0.10472	0.0916985	0.357064	0.244709	0.187704	0.0819622	0.519736	0.503626	0.268318	0.291797	0.125625	0.196136		0.107141		0.112023	0.205789	0.538399	0.0946379	0.995455	0.22753	0.392569	0.758245	0.56874	0.647752		0.45322
Isocitrate	11.453	8.79841	9.98059	11.1005		9.06473	8.66999	11.8984		11.5931	12.0924	12.3411	5.65287	7.10725	8.46559			7.07035	8.99826		9.19943		8.83279	8.29963	2.73147	1.08463	0.95331	1.82231	2.17568	1.16791	4.9582	3.69543	3.38503	5.02146	1.84785	1.24538	2.0836		1.74593	1.33385	1.43678	1.4599	2.33957	1.30305	0.374603	0.721366	0.81979	0.374968	1.428
Isoleucine	0.00801887	0.0132782	0.0132094		0.00541613	0.0113358	0.0230593	0.0216892	0.0529025	0.0519828	0.0481301	0.0433921	0.0401355	0.027786	0.035783	0.0258523		0.0259721	0.041612	0.0149619	0.065624	0.0636083	0.0298271	0.0533716	0.0243898	0.0242474	0.0028105	0.00955421	0.0199918	0.0142698	0.0253859		0.022323	0.0251109		0.0184135	0.0269167		0.0232719	0.0245305	0.0144712	0.0376798	0.06398	0.0262263	0.027517	0.0140144	0.0211388	0.0260267	0.066645
Isothreonate	0.177132	0.137239	0.108095	0.210852	0.241655	0.208122	0.280617	0.349943		0.24435	0.263186	0.193586	0.423556	0.418558	0.448515	0.224508	0.25609	0.374755	0.320788	0.262931	0.454633	0.399786	0.38008	0.419911		0.0932047	0.0859054	0.0902377	0.0861294		0.215076	0.109483	0.150579	0.213719	0.269147	0.077085	0.0781136		0.0817863	0.100071	0.0918975	0.0651357	0.0710198	0.0614648	0.327049	0.161005	0.283455	0.378744
Itaconate	0.0703464	0.0405747	0.0869092	0.0329318	0.0401875	0.0876491	0.041486	0.0903677		0.123745	0.0966601	0.0831865	0.00999811	0.0132236	0.012005		0.0325719	0.00714158	0.00828735	0.027397	0.00894373	0.0107587	0.0112838	0.019975	0.00904385	0.0216001	0.0121613	0.0242183	0.0245274	0.032826	0.038653	0.0115093		0.0142593	0.034197	0.0437315	0.0144785	0.00934798	0.0199596	0.0439121		0.0145781	0.0120986	0.0106075	0.0284888	0.00886824	0.0633905	0.0218578	0.00710614
Lactate	0.069931	0.0683626	0.0699745	0.0528312	0.0916893		0.0668789	0.0803108	0.136846	0.150588	0.149396	0.124621	0.16328	0.109303	0.140784	0.0940632	0.0913018	0.122849	0.0795575		0.0955946	0.136463	0.123367	0.078004	0.126976	0.121242	0.134652		0.150956	0.117392	0.102628	0.150105	0.215816	0.129454	0.215196	0.0848597	0.0714067	0.0922906	0.094618	0.0756216		0.121566	0.0767858	0.110222	0.071198	0.0662485	0.0490959	0.102847	0.0846595
Lactose	0.038876	0.023706	0.0207856	0.0235509		0.0208531	0.0372646	0.028376		0.0368533	0.0526512	0.0376967	0.0456177	0.0586954	0.0631682	0.0238284	0.0755486	0.08427	0.0598609	0.0539301	0.04086	0.0640487		0.103482	0.0887833	0.0498346	0.0554261	0.0779381	0.0585989	0.0430005	0.0468681	0.0629047	0.0573901		0.0451565	0.094769	0.0910701		0.0846512	0.0861584	0.0916329	0.0619602	0.0864724	0.0851422	0.319439	0.380944	0.244884	0.400367	0.242614
Leucine	0.00350713	0.00533128	0.0141433	0.0220051	0.00423339	0.0108865	0.0107015	0.0124095	0.0249289	0.0514937	0.0528412	0.0449866	0.0335667	0.021702	0.0351964	0.0249881		0.0229557	0.0518114	0.00800031	0.0772482	0.0786096	0.0355697	0.0551706	0.0208512	0.0276135	0.00673159	0.00740939	0.0144127	0.0131044	0.0243092		0.0206445	0.0221916		0.00442075	0.0151385		0.0100408	0.0139051	0.0059339	0.00997215	0.0589646	0.00827257	0.0330272	0.0190168	0.0262388	0.0319419	0.0926206
Malate	37.6637	36.1074	29.1005	27.6005		35.7452	37.9283	38.0771	35.3807	39.2794			4.53824	5.31166	7.67801		9.75814	7.20028	3.03691		3.38351	2.35664	1.42923	1.94378		7.62654	7.99306	9.59915	10.8326	3.79153		6.01673	7.40594	6.76922		7.63903	14.0365	11.2848	13.4984	10.2656	7.37109	2.07869	5.22119	1.91482	1.69994	4.1074	3.89727	2.3674	1.36119
Malonate	0.0216489	0.0167558	0.00960665	0.0101892	0.0144642	0.0145261	0.0199272	0.0175441	0.0125451	0.0169044	0.0135984	0.0184222	0.0177154	0.0178258	0.0205502			0.0180625	0.019677	0.0221705	0.0228729	0.0156882	0.0149765	0.0170263		0.0230536	0.0236876	0.0217398	0.0240621	0.0211407	0.0204314	0.0211682	0.0185139	0.01746	0.0184182	0.017886	0.0178118	0.0171324	0.018339			0.021607	0.0223019	0.0233496	0.00819571	0.00936115	0.0116951	0.0112815	0.0192658
Mannitol	0.566762	0.556404	0.804394	0.842145		0.986313	0.800224	0.809968	0.693482	0.637425	0.513467	0.801884	0.107273	0.102889	0.0287424		0.0480274	0.103149	0.0364882	0.0597211	0.104415	0.103679	0.0263153	0.0260732	0.221046	0.246056	0.0990481	0.369623	0.1599	0.0675012	0.0883712	0.0668874	0.0915094	0.220739	0.186461	0.0807096	0.17347	0.114871	0.138133	0.0925752	0.16752	0.0712928	0.0755833	0.0756569	0.108622	0.0634202	0.0469435	0.0910184
Mannose	1.42665	7.89329	4.35645	3.41266	9.35823	4.68836	1.71809	3.79204	5.14817	0.204937	0.0881251	0.131939	0.40834	0.284968	0.333737	2.91481	4.69829	0.465224	0.345994		0.39584	0.338028	0.604732	0.398685	0.230167	0.118865	0.213626		0.305247	0.0323485	0.232244	0.108892	0.154171		0.117859	2.02339	2.87493		2.1975	1.77619	2.32729	0.16951	0.543934	0.222917	6.90525	9.95757	8.47004	5.80453	1.48224
Mannose-6-phosphate	0.00277928	0.0161564	0.00587547	0.00693372	0.01982	0.00400168	0.0126097	0.0105606	0.0160235		0.0115672	0.0147694	0.00488327	0.00323241	0.00490791		0.00875229	0.00306112	0.00724213		0.00519616	0.00551469	0.00704623	0.00354061	0.0024088	0.00512006	0.00402737		0.00502795	0.00198354	0.00859041	0.0172572	0.0181014	0.0184457	0.00618909	0.0115905	0.00853917	0.00524662	0.0112675	0.00846399		0.0317466	0.145553	0.0661334	0.0357068	0.0344808	0.0663535	0.0995595	0.0573859
Myo-Inositol	0.0267033	0.0231288	0.0148091	0.0150585		0.0267135	0.0423196	0.0542002	0.0347863	0.0308675	0.0284729	0.0241513	0.149172	0.130364	0.212269	0.0267473	0.028628	0.133135	0.154466		0.170224	0.140515	0.137266	0.165432	0.04323	0.0378354	0.0388049	0.0507314	0.0583433	0.030701	0.0525456	0.0386997	0.0609126	0.0563252	0.0406911	0.0260127	0.0174766		0.0208044	0.0224824	0.0196741	0.017559	0.0493004	0.0238209	0.0649924	0.116838	0.0841969	0.0692164	0.112201
N-Acetylglutamate	0.0133483	0.0163459	0.0353156		0.00465723	0.0327459	0.0542087	0.0652069	0.0239588	0.139633	0.183965	0.0562248	0.228236	0.258062	0.0718225	0.111417	0.00406203	0.088662	0.128732	0.0071634	0.206569	0.215636	0.0287537	0.0117551		0.0689423	0.0369068	0.0484271	0.130395	0.084517	0.312939	0.172078	0.172233	0.232266	0.466503	0.0410487	0.0688911	0.135337	0.0604232	0.113998	0.0303611	0.0477224	0.0312848	0.0394436	0.629027	0.208757	0.488447	0.730115
Octadecanoate		1.44546	1.26471	1.82213	1.40533	1.34347	1.95903	1.42325	2.164	1.95145	1.45207	1.8262	1.71923	2.53517	1.57989	1.24503	1.9682	2.51107	1.96844	1.65956	1.6427		1.70061		2.50172	1.98008	2.35481		2.00652	1.77546	1.55998	2.45606	2.00841	1.22603	3.22898	2.03094	2.6786	1.55635	1.88326	2.22593	2.4361	2.13673	1.55453	2.64448	0.840449	1.42527	1.21475	0.995521	2.61665
Oxalate		0.00683192	0.00428831	0.00593231	0.00745492	0.00527061	0.00906901	0.00838283	0.00756361	0.0126657	0.0128994	0.00882694	0.00695301	0.00763152	0.00769464	0.00867544	0.00817716		0.00628227	0.00630308	0.00605434	0.00695793		0.00630914	0.00762037	0.00896491	0.0103376	0.0112033	0.00755287	0.00817419	0.00813427	0.010595	0.0117878	0.00791623	0.00799969	0.0110119	0.0100571		0.00991969	0.0102872		0.0136177	0.00899636	0.0105642	0.00428082	0.00539185	0.0065003	0.0064148	0.00780484
Palmitate		1.10534	0.972069	1.35574	1.14097	1.01546	1.66639	1.0548	1.79906	1.65557	1.28212	1.44708	1.35859	1.88638	1.36571	1.06383	1.54726	1.9099	1.65249	1.25219	1.2902	1.87103	1.54362	1.07049	2.06369	1.72686	2.06937	2.43244	1.57479	1.58412	1.20955	2.1078	1.76437	1.043	2.52848	1.68479	1.92014	1.15251	1.40765	1.83547	1.77002	1.80893	1.35194	2.17415	0.70244	1.23095	1.07208	0.891259	2.11066
Phosphate	12.2228	9.53003	24.5305	19.7208	28.4569	20.9584	20.0638	11.9033	21.4604	12.5025	33.1076	9.45929	47.8614	41.1414	52.0376	32.5751		45.211	51.7821		44.0526	43.1845	47.6273	51.2684	45.2595	50.8199		52.3267	48.5491	44.0802	50.2408	56.4068	47.3869	43.3027	53.6262	55.47	35.9279	32.7604	44.2754	47.1043	46.0924	60.4772	60.2987	58.1341		35.8637	34.8859	36.7108	45.0248
Putrescine	0.0468335	0.0719908	0.0244553	0.047947	0.0565435	0.0769991	0.0298188	0.0883072	0.0203174	0.105584	0.0394864	0.0459554	0.0673106	0.0609672	0.0935798	0.0374769		0.0507898	0.0749162	0.133948	0.0988503	0.0454492	0.0258566	0.0338974		0.0815799	0.0765992	0.0935949	0.0857347	0.104292	0.065092	0.0782322	0.0672498	0.040627	0.056475	0.041589	0.0746678	0.086919	0.0562684	0.0448188	0.072519	0.112668	0.0474845	0.0702222	0.0255997	0.0277838	0.021074		0.104359
Pyroglutamate	2.1967	1.60163	1.76002		1.2197	1.66789	4.11629	3.47129	3.21093	7.99549	7.40239	4.53682	12.7901	14.661	11.7564	4.39346	0.970368	10.7322	12.1554		14.4789	13.3583	11.2959	14.5876	9.40227	6.21728	4.32786	4.36867	5.82537	7.10899	11.6344	11.3523	13.4905	13.211	12.7924	5.70489	6.2002		5.57751	7.68782	4.85082	6.70928	7.87156	6.33657	10.3154	7.56025	10.259
Quinate	0.0453093	0.0151612	0.0193414	0.0167713		0.0161437	0.0130398	0.0098193	0.0131629	0.0166277	0.0145341	0.0116269	0.0303564	0.0634807	0.0311971	0.0262472		0.0322235	0.0231778		0.012795	0.0153251	0.0174211	0.0131904	0.957814	0.640717		0.936657	0.888769	1.19651		0.540211		0.51547	0.47578	5.82304	7.2103		6.38142	7.53653	4.48388	3.45054	1.35242	4.64592		1.30287	1.30465	1.37963	0.123878
Ribonate	0.14925	0.0754035	0.0796857	0.0805876	0.124523	0.0878035	0.099265	0.110416	0.0997702		0.100779	0.119498	0.100858	0.087019	0.0940758		0.062292	0.0636903	0.0762713	0.0819288		0.0714501	0.0668949	0.0694651	0.109907	0.110809	0.120177		0.121369	0.120738			0.0868824	0.0785092	0.089763	0.185857	0.262381		0.204534	0.350819	0.260926	0.161183	0.246701	0.232238	0.143749	0.177448	0.186627		0.195416
Ribose	0.0746707	0.0839558	0.0994166	0.0751909		0.0986362	0.0498988	0.0508631	0.141032	0.0918424	0.0348557	0.0886961	0.012779	0.0034009	0.00440387	0.0580496	0.035443	1.55624e-06	0.00756118	0.0383338	0.0287461	0.000752438	0.00160193	0.000885153	0.016516	0.0388701	0.0173598	0.0386727	0.0316423	0.00984876	0.0158464		0.0214449	0.0215579	0.0378435	0.0198794	0.0347545	0.0183837	0.0325181	0.0217172	0.0415489	0.0371804	0.0193309	0.025406	0.364006	0.136122	0.175787	0.321006	0.37906
Serine	0.0901604	0.103072	0.255458	0.26852	0.101262	0.254545	0.0913845	0.113781	0.391153	0.302943	0.163387	0.305314	1.6274	1.54417	0.895224	0.19008	0.183587	0.699981	0.330929	0.151512	0.760227	0.530344	0.22243	0.459759	0.315624	0.213466	0.137514	0.166344	0.308324		0.215722	0.158646	0.115985	0.1848		0.123268	0.175842		0.165531	0.211095	0.158277	0.258827	0.123861	0.128593	1.5452	0.930707	1.3218	1.67795	0.304011
Shikimate	0.0572102	0.0985789	0.277245	0.355758		0.0981981	0.10192	0.0774889	0.0440721	0.0344185	0.0369799	0.0278449	0.0821579	0.10159	0.078663	0.056389		0.0924787	0.144539		0.112702	0.180524	0.179924	0.13507	0.256626	0.475208	0.346636	0.400111	0.507723	0.486296	0.728741	0.518782	0.379906	0.686352	0.627667	2.2596	2.79738			2.74879	2.49775	5.27139	3.65632	5.05716	1.41919	3.02743	3.18048	2.241	0.48595
Succinate	1.63856	0.973491	0.918505	0.901733		1.42024	0.888385	0.865419	0.45465	1.07151	1.28798	1.41586	0.855589	0.74371	0.778601		0.320211	0.566286	0.608413	0.405583	0.616438	0.631603	0.451479	0.517702	2.14905	2.83121	2.2239	2.87659	2.22371	1.8774	0.726009	1.19048	1.15728	0.768671	1.03242	0.687153	0.798756	0.782254	0.728988	0.65492	0.595509	0.778123	0.691491	0.647207	0.325517	0.399459	0.386495	0.343909	0.26634
Sucrose	8.98344	7.61806	6.93483		7.89134	7.13149	7.93256	7.53815		7.31009	7.77034	7.04815	8.60854	8.16201	9.55327			8.44692	9.07257	7.24968	9.08119	7.90331	9.95802	9.5542	7.65925	5.85777	7.71927	9.35527	11.1182	7.42184	7.89113	8.95294	6.68415	7.71214		9.40224	8.84634	9.01484	9.87668	9.05097		11.3011	12.1292	11.0359	4.26466	6.14692	5.01196	4.82064	7.47707
Threitol	0.0171772	0.011553	0.0110857	0.0112665	0.0152688	0.0146982	0.0125622	0.0121688	0.022896	0.0198059	0.0125566	0.0129487	0.00267338	0.00308908	0.0047849	0.0133914	0.0132216	0.00261487	0.00360988		0.00229973	0.00261688	0.00401362	0.0031706	0.00776514	0.00805986	0.00731186	0.00704672	0.00876789	0.0070573	0.00611395	0.00713626	0.00690032	0.00812915	0.00883667	0.00636663	0.00753029	0.00342125	0.0049966	0.00798848	0.00771589	0.00753108	0.00717694	0.00936184	0.0149241	0.0120599	0.0113433	0.0184654	0.020552
Threonate	0.680745	0.686545	0.503276	0.732831	0.574838	0.658526	0.703259	0.992456	0.402397	1.06855	1.07373	0.856793	0.9609	0.861013	0.488268	1.12501	0.312017	0.487102	0.481135	0.661004	0.774837	0.787188	0.571122	0.743697	0.320846	0.444154	0.581757	0.703779	0.492206	0.313924	0.207801		0.143363	0.183577	0.250126	0.85868	1.00541	0.80294	0.67635	0.683036	0.766932	0.617034	0.686194	0.494025	0.792115	0.60292	0.547822	1.30855	1.38539
Threonine	0.150421	0.185836	0.282069	0.327225	0.04108	0.258406	0.193097	0.314123	0.316776	0.49061	0.493754	0.425588	1.21362	1.13897	0.629402	0.406995	0.191642	0.897711	0.562919	0.153076	0.914982	0.876595	0.453953	0.849563		0.340196		0.437264	0.352692	0.340515	0.512714	0.206628	0.229857	0.368608		0.149069	0.35853		0.215681	0.229313	0.179107	0.160773	0.328858	0.124553	0.645537	0.36535	0.407129	0.668893	0.660111
Xylose	0.00308292	0.00447347	0.00263398	0.00245639		0.00236978	0.00258679	0.00382711		0.00271214	0.00179671	0.00228774	0.0029709	0.00205148	0.00344829	0.00277181		0.00347547	0.00327669	0.0140359	0.00414092	0.00250388	0.0097698	0.00371401	0.00235972	0.0019388	0.00192043		0.00203673	0.00182625	0.00190425	0.00174131	0.0030982	0.00266799	0.00226721	0.00380253	0.00338034	0.00401022	0.004502	0.00287033	0.00544638	0.00216001	0.00285083	0.00247395	0.00956825	0.00910723	0.00787347	0.00850007	0.00859074
[truncated: 41 more columns]
